# Supplementary material for: Falling Victim to Wasps in the Air: A Fate Driven by Prey Flight Morphology?
Source: PLoS One. 2016 Apr 5;11(4):e0152256. doi: 10.1371/journal.pone.0152256 (PMC4821532; doi:10.1371/journal.pone.0152256)
Supplement: S1 Dataset — (XLS) [file pone.0152256.s001.xls]

## Sheet: B. merceti prey
Year	Fly species	Number of hunted individuals	Fly availability	Mean fly mass (g)	Mean fly WL	Mean fly FMR
2010	Amictus variegatus	3	1	0.016	0.0714	0.136
2009	Amictus variegatus	19	1	0.016	0.0714	0.136
2009	Anthrax anthrax	0	1	0.063	0.086	0.5429
2010	Anthrax anthrax	0	1	0.063	0.086	0.5429
2010	As2	0	4	0.18925	0.0426	0.3506
2009	Asilidae7	0	1	0.161	0.1426	0.3506
2010	Asilidae7	0	1	0.161	0.1426	0.3506
2009	AsilidaeAlpha	0	1	0.036	0.0773	0.2903
2010	AsilidaeAlpha	0	1	0.036	0.0773	0.2903
2009	AsilidaeBeta	0	1	0.176	0.1287	0.3455
2010	AsilidaeBeta	0	1	0.176	0.1287	0.3455
2009	AsilidaeDelta	0	1	0.049	0.1008	0.3102
2010	AsilidaeDelta	0	1	0.049	0.1008	0.3102
2009	AsilidaeGamma	0	1	0.205	0.1436	0.4866
2010	AsilidaeGamma	0	1	0.205	0.1436	0.4866
2010	Bom1	0	1	0.014	0.0261	0.3563
2009	Bombyliidae2	0	2	0.01	0.02747	0.38
2010	Bombyliidae2	0	1	0.01	0.02747	0.38
2009	BombyliidaeAlpha	0	2	0.039	0.06964	0.43846
2010	BombyliidaeAlpha	0	1	0.039	0.06964	0.43846
2009	BombyliidaeDelta	0	1	0.082	0.0832	0.498171
2010	BombyliidaeDelta	0	1	0.082	0.0832	0.498171
2009	BombyliidaeGamma	0	1	0.037	0.05873	0.410811
2010	BombyliidaeGamma	0	1	0.037	0.05873	0.410811
2009	Bombylius sp.	0	1	0.058	0.1185	0.4955
2010	Bombylius sp.	0	1	0.058	0.1185	0.4955
2009	Calliphora vicina	0	1	0.029	0.0674	0.4714
2010	Calliphora vicina	0	1	0.029	0.0674	0.4714
2009	CalliphoridaeAlpha	0	1	0.025	0.079	0.342
2010	CalliphoridaeAlpha	0	1	0.025	0.079	0.342
2010	Cerdistus erythrurus	0	1	0.021	0.0732	0.269
2009	Cheilosia sp.	0	1	0.025	0.07	0.3958
2010	Chrysops caecutiens	1	1	0.032	0.031	0.4467
2009	Chrysops caecutiens	1	0	0.032	0.031	0.4467
2009	Cylindromyia sp.	0	4	0.024	0.0738	0.3694
2010	Cylindromyia sp.	0	1	0.024	0.0738	0.3694
2009	Exhyalanthrax afer	0	1	0.009	0.05172	0.2111
2010	Exhyalanthrax afer	0	1	0.009	0.05172	0.2111
2010	Exoprosopa jacchus	1	1	0.051	0.0424	0.31667
2009	Haematopota ocelligera	0	3	0.028	0.0564	0.416914
2010	Hemipenthes velutinus	1	1	0.036	0.04598	0.42255
2009	Hemipenthes velutinus	5	1	0.036	0.04598	0.42255
2009	Merodon nigritarsis	0	2	0.051	0.1204	0.3654
2010	Merodon nigritarsis	0	1	0.051	0.1204	0.3654
2009	Miltogramminae (2)	2	2	0.0165	0.09412	0.296875
2010	Miltogramminae (2)	1	11	0.0165	0.09412	0.296875
2009	Miltogramminae (I)	2	3	0.015	0.059	0.54064
2010	Miltogramminae (I)	0	1	0.015	0.059	0.54064
2009	Musca larvipara	0	2	0.016	0.05195	0.475
2010	Musca larvipara	0	0	0.016	0.05195	0.475
2009	Musca sp.	0	1	0.02	0.072993	0.475
2010	Musca sp.	0	0	0.02	0.072993	0.475
2009	Odontomyia sp.	26	23	0.013	0.1937	0.42071
2010	Odontomyia sp.	0	10	0.013	0.1937	0.42071
2010	Paragus sp (I)	0	5	0.008	0.057	0.252374
2010	Paragus sp (II)	0	5	0.006	0.02941	0.39671
2009	Peleteria sp.	3	6	0.064	0.13488	0.40809
2010	Peleteria sp.	1	2	0.064	0.13488	0.40809
2009	Pollenia rudis	0	9	0.021	0.04892	0.468843
2010	Pollenia rudis	2	1	0.021	0.04892	0.468843
2010	Sar1	0	2	0.093	0.0915	0.5192
2010	Sar2	0	10	0.034	0.0455	0.31667
2010	Sar3	0	3	0.008	0.0333	0.57
2010	Sphaerophoria scripta	71	157	0.011	0.04535	0.305
2009	Sphaerophoria scripta	95	95	0.011	0.04535	0.305
2009	Stomorhina lunata	3	0	0.022	0.07832	0.41411
2010	Stomorhina lunata	1	1	0.022	0.07832	0.41411
2010	Syr1	0	5	0.004	0.06757	0.19
2010	Syrphus corollae	0	2	0.035	0.0453	0.49762
2009	Syrphus corollae	1	1	0.035	0.0453	0.49762
2009	Systoechus gradatus	16	3	0.014	0.04388	0.462
2010	Systoechus gradatus	4	1	0.014	0.04388	0.462
2009	Tabanus rectus	0	1	0.296	0.0956	0.5317
2009	Tach.2	0	6	0.021	0.04814	0.597
2010	Tach.2	0	2	0.021	0.04814	0.597
2009	Tephritidae3	0	2	0.025	0.03634	0.39583
2010	Tephritidae3	0	0	0.025	0.03634	0.39583
2010	Thyridanthrax elegans	3	2	0.02	0.04739	0.38704
2009	Thyridanthrax elegans	0	8	0.02	0.04739	0.38704
2009	Unid. Tachinidae I	0	6	0.014	0.0443	0.5282
2010	Unid. Tachinidae I	0	2	0.014	0.0443	0.5282
2009	Usia aenea	7	13	0.021	0.0921	0.36389
2010	Usia aenea	1	6	0.021	0.0921	0.36389
2010	Villa hottentotta	1	2	0.072	0.09399	0.43566
2009	Villa hottentotta	3	10	0.072	0.09399	0.43566
2010	Villa paniscus	1	1	0.017	0.04878	0.475
2009	Villa paniscus	1	16	0.017	0.04878	0.475

## Sheet: B. zonata prey
Year	Fly species	Number of hunted individuals	Fly availability	Mean fly mass (g)	Mean fly WL	Mean fly FMR
2009	Amictus variegatus	0	1	0.016	0.0714	0.136
2010	Amictus variegatus	0	1	0.016	0.0714	0.136
2009	Anthrax anthrax	0	1	0.063	0.086	0.5429
2010	Anthrax anthrax	0	1	0.063	0.086	0.5429
2010	As2	0	4	0.18925	0.0426	0.3506
2009	Asilidae7	0	1	0.161	0.1426	0.3506
2010	Asilidae7	0	1	0.161	0.1426	0.3506
2009	AsilidaeAlpha	0	1	0.036	0.0773	0.2903
2010	AsilidaeAlpha	0	1	0.036	0.0773	0.2903
2009	AsilidaeBeta	0	1	0.176	0.1287	0.3455
2010	AsilidaeBeta	0	1	0.176	0.1287	0.3455
2009	AsilidaeDelta	0	1	0.049	0.1008	0.3102
2010	AsilidaeDelta	0	1	0.049	0.1008	0.3102
2009	AsilidaeGamma	0	1	0.205	0.1436	0.4866
2010	AsilidaeGamma	0	1	0.205	0.1436	0.4866
2010	Bom1	0	1	0.014	0.0261	0.3563
2009	Bombyliidae2	0	2	0.01	0.02747	0.38
2010	Bombyliidae2	0	1	0.01	0.02747	0.38
2009	BombyliidaeAlpha	0	2	0.039	0.06964	0.43846
2010	BombyliidaeAlpha	0	1	0.039	0.06964	0.43846
2009	BombyliidaeDelta	0	1	0.082	0.0832	0.498171
2010	BombyliidaeDelta	0	1	0.082	0.0832	0.498171
2009	BombyliidaeGamma	0	1	0.037	0.05873	0.410811
2010	BombyliidaeGamma	0	1	0.037	0.05873	0.410811
2009	Bombylius sp.	0	1	0.058	0.1185	0.4955
2010	Bombylius sp.	0	1	0.058	0.1185	0.4955
2009	Calliphora vicina	0	1	0.029	0.0674	0.4714
2010	Calliphora vicina	0	1	0.029	0.0674	0.4714
2009	CalliphoridaeAlpha	0	1	0.025	0.079	0.342
2010	CalliphoridaeAlpha	0	1	0.025	0.079	0.342
2009	Cerdistus erythrurus	3	0	0.021	0.0732	0.269
2010	Cerdistus erythrurus	2	1	0.025	0.07	0.3958
2009	Cheilosia sp.	12	1	0.032	0.031	0.4467
2010	Chrysops caecutiens	0	1	0.032	0.031	0.4467
2009	Cylindromyia sp.	0	4	0.024	0.0738	0.3694
2010	Cylindromyia sp.	0	1	0.024	0.0738	0.3694
2009	Exhyalanthrax afer	0	1	0.009	0.05172	0.2111
2010	Exhyalanthrax afer	0	1	0.009	0.05172	0.2111
2010	Exoprosopa jacchus	0	1	0.051	0.0424	0.31667
2009	Haematopota ocelligera	0	3	0.028	0.0564	0.416914
2009	Hemipenthes velutinus	1	1	0.036	0.04598	0.42255
2010	Hemipenthes velutinus	3	1	0.036	0.04598	0.42255
2009	Merodon nigritarsis	0	2	0.051	0.1204	0.3654
2010	Merodon nigritarsis	1	1	0.051	0.1204	0.3654
2009	Miltogramminae (2)	0	2	0.0165	0.09412	0.296875
2010	Miltogramminae (2)	0	11	0.0165	0.09412	0.296875
2009	Miltogramminae (I)	1	3	0.015	0.059	0.54064
2010	Miltogramminae (I)	0	1	0.015	0.059	0.54064
2009	Musca larvipara	0	2	0.016	0.05195	0.475
2010	Musca larvipara	0	0	0.016	0.05195	0.475
2009	Musca sp.	0	1	0.02	0.072993	0.475
2010	Musca sp.	0	0	0.02	0.072993	0.475
2009	Odontomyia sp.	0	23	0.013	0.1937	0.42071
2010	Odontomyia sp.	0	10	0.013	0.1937	0.42071
2010	Paragus sp (I)	0	5	0.008	0.057	0.252374
2010	Paragus sp (II)	0	5	0.006	0.02941	0.39671
2009	Peleteria sp.	2	6	0.064	0.13488	0.40809
2010	Peleteria sp.	0	2	0.064	0.13488	0.40809
2009	Pollenia rudis	1	9	0.021	0.04892	0.468843
2010	Pollenia rudis	0	1	0.021	0.04892	0.468843
2010	Sar1	0	2	0.093	0.0915	0.5192
2010	Sar2	0	10	0.034	0.0455	0.31667
2010	Sar3	0	3	0.008	0.0333	0.57
2009	Sphaerophoria scripta	51	95	0.011	0.04535	0.305
2010	Sphaerophoria scripta	44	157	0.011	0.04535	0.305
2009	Stomorhina lunata	1	0	0.022	0.07832	0.41411
2010	Stomorhina lunata	0	1	0.022	0.07832	0.41411
2010	Syr1	0	5	0.004	0.06757	0.19
2009	Syrphus corollae	0	1	0.035	0.0453	0.49762
2010	Syrphus corollae	0	2	0.035	0.0453	0.49762
2009	Systoechus gradatus	1	3	0.014	0.04388	0.462
2010	Systoechus gradatus	1	1	0.014	0.04388	0.462
2009	Tabanus rectus	0	1	0.296	0.0956	0.5317
2009	Tach.2	0	6	0.021	0.04814	0.597
2010	Tach.2	0	2	0.021	0.04814	0.597
2009	Tephritidae3	0	2	0.025	0.03634	0.39583
2010	Tephritidae3	0	0	0.025	0.03634	0.39583
2009	Thyridanthrax elegans	0	8	0.02	0.04739	0.38704
2010	Thyridanthrax elegans	0	2	0.02	0.04739	0.38704
2009	Unid. Tachinidae I	0	6	0.014	0.0443	0.5282
2010	Unid. Tachinidae I	0	2	0.014	0.0443	0.5282
2009	Usia aenea	0	13	0.021	0.0921	0.36389
2010	Usia aenea	4	6	0.021	0.0921	0.36389
2009	Villa hottentotta	11	10	0.072	0.09399	0.43566
2010	Villa hottentotta	1	2	0.072	0.09399	0.43566
2009	Villa paniscus	65	16	0.017	0.04878	0.475
2010	Villa paniscus	7	1	0.017	0.04878	0.475

## Sheet: Wasp morphology
Wasp species	Wing area (cm2)	WL	Body mass (g)	Thorax mass (g)	FMR	Max lift (g)
Bembix merceti	0.582	0.0962199	0.056	0.018	0.305357	0.0339705
Bembix zonata	0.42	0.245238	0.103	0.043	0.396602	0.113809
Bembix merceti	0.454	0.178414	0.081	0.026	0.304938	0.0494361
Bembix merceti	0.454	0.209251	0.095	0.026	0.26	0.0354361
Bembix merceti	0.484	0.144628	0.07	0.028	0.38	0.0705738
Bembix zonata	0.5	0.266	0.133	0.054	0.385714	0.139893
Bembix merceti	0.502	0.14741	0.074	0.023	0.29527	0.0412444
Bembix merceti	0.53	0.262264	0.139	0.043	0.293885	0.0778093
Bembix merceti	0.534	0.181648	0.097	0.03	0.293814	0.0537187
Bembix merceti	0.534	0.241573	0.129	0.038	0.279845	0.0623622
Bembix merceti	0.538	0.152416	0.082	0.031	0.359146	0.0737938
Bembix merceti	0.542	0.228782	0.124	0.037	0.283468	0.0622767
Bembix zonata	0.56	0.239286	0.134	0.06	0.425373	0.169534
Bembix zonata	0.58	0.184483	0.107	0.052	0.461682	0.155687
Bembix zonata	0.58	0.194828	0.113	0.052	0.437168	0.149687
Bembix zonata	0.64	0.210938	0.135	0.061	0.429259	0.173644
Bembix zonata	0.86	0.153488	0.132	0.066	0.475	0.202206
